# Supplementary material for: Genetic Variants in Cytokines IL-10 and IL-17A Are Associated with the Risk and Severity of Sporadic Parkinson’s Disease in Mexican Patients
Source: Life (Basel). 2025 Sep 20;15(9):1480. doi: 10.3390/life15091480 (PMC12471379; doi:10.3390/life15091480)
Supplement: Supplementary file 1 [file life-15-01480-s001.zip]

Archive with 1 entries (1 files):
- life-3854298-supplementary.pdf
